# Supplementary material for: Nst1, Densely Associated to P-Body in the Post-Exponential Phases of Saccharomyces cerevisiae, Shows an Intrinsic Potential of Producing Liquid-Like Condensates of P-Body Components in Cells
Source: Int J Mol Sci. 2022 Feb 24;23(5):2501. doi: 10.3390/ijms23052501 (PMC8910029; doi:10.3390/ijms23052501)
Supplement: Supplementary file 1 [file ijms-23-02501-s001.zip]

Archive with 1 entries (1 files):
- ijms-1570866-supplementary.pdf
